# Supplementary material for: Zeaxanthin Modulates Early Metabolic and Inflammatory Responses in db/db Mice: Associations with Intestinal Lipid Handling and Gut Microbiome Remodeling
Source: Biomolecules. 2026 Jun 1;16(6):818. doi: 10.3390/biom16060818 (PMC13296385; doi:10.3390/biom16060818)
Supplement: Supplementary file 1 [file biomolecules-16-00818-s001.zip]

Archive with 1 entries (1 files):
- biomolecules-4259995-supplementary.pdf
